# Supplementary material for: Identification and Analysis of Stress-Associated Protein (SAP) Transcription Factor Family Members in Pinus massoniana
Source: Plants (Basel). 2025 May 23;14(11):1592. doi: 10.3390/plants14111592 (PMC12157178; doi:10.3390/plants14111592)
Supplement: Supplementary file 1 [file plants-14-01592-s001.zip]

Archive with 1 entries (1 files):
- plants-3612351-supplementary.xlsx
