# Supplementary material for: Identification and Analysis of Stress-Associated Protein (SAP) Transcription Factor Family Members in Pinus massoniana
Source: Plants (Basel). 2025 May 23;14(11):1592. doi: 10.3390/plants14111592 (PMC12157178; doi:10.3390/plants14111592)
Supplement: Supplementary file 1 [file plants-14-01592-s001.zip › plants-3612351-supplementary.xlsx]

## Sheet: Table S1
Table S1. Sequnces of the SAP family proteins from P. massoniana
Sequnce ID	Sequnce
PmSAP1	MAPRKPRCSFKECKEAAQRIVGDCSFCHGHFCSKHRMLEAHSCTGLEDCKKESHARNADKLNSERTVVVKGV
PmSAP2	REEILTIGKHCSLDTCRKTDFLPAKCVYCKVDYCAEHATPSLEYSDENHYCESYKEAEIARKSKSKNSYNELDMCSQESCNTKLISPISCIECSRTFCTYHYHPNTHSCQTSRRLANNGRSAASNNAGLAALKRLGQSNSNTTAKQPPREPQERDTGERKTNKESTSILAKVIPNMERIQAGGPIKTPLASLKHDKRSKSERDSQMRALLDREKKGILSSNDKLRLAEMRALESQSPKARDCKVQ
PmSAP3	MAQESWNQEETGCQVPEGLMRCANNCGFFGSPATMSLCSKCYREFVLLNSPKSSFDKPQQQLPMQDEVSIPRPDVAAEEIRSEYLVVDGAGPSCSTAVLQLEPQQQQNPPPLPPRQTNRCFSCRKRVGLTGFRCRCGDMFCALHRYTDKHNCTYDYKTAGREAIAKANPLVKADKILRF
PmSAP4	RCCGHIDTNSTINFSRRIGGTNLNPLYIEFIQVPVYMGTPEFPDLGKHCSVEDCRLVDFLPFDCDRCKQVFCLEHRTYSQHHCPNANEHDVTVLVCPMCAKGVRLVPNEDPNITWESHVNTDCDPTNYDRVTKKPRCPAPGCKEILTFANKVKCRDCAQEICLKHRFGLDHKCPGPKKVEGNFTFSGIFGKNTKEKAMVNARADSSPSSSASQSLRSGLFSAVSNLRASAEVGMTKLSSATTDAFNRVKSSTLSMQQPQEGNRQPVLAEECPRCGARFSSVASLVDHVERFHESGRKGGIQDLPDVCPKCGRTFSNPVSLVQHVEKDHGGTSIP
PmSAP5	MASQESSKMQEEGSGRQVPEGPIHCLNNCGFFGSAATMNLCSKCYRELNAKPPSFSSHLKPQQPTLEQPNAKHPSIPLPSASLPSSSDVPMVEAVAAVETAIGTAPSSSAEQEVDKHEQDEEEQPRKSKKRCFACNRRVGLTGFKCRCGDLFCAQHRYSDMHDCSFDYKTAGRLAILKANPVVKAPKIDKI
PmSAP6	MAQENWKSDGEGTGSQPQEDPILCANNCGFFGSSSTMNFCSKCYRDLVLKPAEALSAAAMVEMSAGSALGLQQPVQIADQLARPVTLEQGEGTSSGELPKPPANRCTYCKKRVGLTGFKCRCGDIFCSLHRYSETHDCLFDYRKAGRETIRKENPVVKAEKIDKI
PmSAP7	MRDRVVHICPACSASVLQVFNEDPSLTLRKHAESGNCNPEKKIKKPPCCPVKRCKETLTFVNSNVCKSCGVKTCLKHRFPSDHTCGSSSSNSASNGNHANTKFLAAFAKRQGKQCESSSSSTKLGKPSGVRVIKVS
PmSAP8	MAQESWKNMEEDRGRQPPEGPVLCSNKCGFFGSSDTMNMCSKCYRDHFLAQTQASAVKSAVEKSMSVDIDSSKAPIFDVSGVRNPAEVVGSSSDDGNSVSSEEPARAPNRCQSCKKRVGLTGFKCRCGYVFCSLHRYSDKHGCSFDYKEVGRQEIEKSNPVVKAEKIQKI
PmSAP9	RKQAPPASSNNSTSNITQLSNALSSSLKDTATNNAIVSLAAALNSTAEQKPLEIEKSDSFKEVDSKVVKLDEATKPDEKELLDANESASKSEVASDAPKIQKKKKTRCTKCKVNVGCIGFPCRCGGIFCSTHRYANEHSCTFDYKEHGAEEIRKNNPQIVGEKIQKI
PmSAP10	MSSELGHNESEAQLCVKGCGFFGSSVTDSMCSKCYKDHLLQLKATATRTAAIESKQTTKVEIGGGRSSDGGECKPKPMRCFSCRKRVGLAGFRCRCENTFCGLHRHPEEHGCSFDHKTRGREALAKANPLVKASKIDKIEGPK
PmSAP11	PKRCSSCNKRVGLTGFNCRCGNLFCAVHRYSDKHDCPYDYRTAARDAIAKANPVVKAEKLDKI
PmSAP12	MDQENWNIGADGTGCQAPEGHTLCANNCGFFGSSATRNLCSKCYRDLIMKEAQASSAMAAVEKSFAAGSPMEEEAPLSKPDAVVEQSRAPISPAVVEASSVHLADLGSSSSSPQPPTETPNRCFSCRKRVGLTGFKCRCGNTFCGFHRYAEKHSCSFDFKAAGREAIAKANPVVKAAKIDKL
PmSAP13	MRSNSISSASSRASSAEPESTMQIFVKNVAGETFPLTIPSTTSVGNLRSLLALRTTIPESDLRLVFAGKHLTSPTATLSSYNITRESTLHMALPIRGGAPKKIRCNFKECKDAAQRIVGDCGFCQGHFCGKHRMLESHNCTGLEDCKQEEKDRNRQKLESERTVAIKGI*GQTSEHGTIGRIRRSRL*CGYTAGS*V*HCDGISSGLRFFGV*WSCLFSGSEEG
PmSAP14	MDQENRNSGADGIGCQQSSEALALCGNNCGFFGSSSTRNLCSKCYRDLMMKEAQASSATAAIQQSFAEGSSMEEDFPFSRPDAFIKQNRAQISTAVAVAEAEASSIQLEAAYSSSSSLRPPAENPNPNRCFSCRKRVGLTGFKCRCGNTFCGVHRYAEKHSCSFDFKSAGREALARANPVVKASKIDKL
PmSAP15	MDQENRNSGADGIGCQQSPEGHTLCSNNCGFFGSSSTRNLCSKCYRDLRMKEAQVSSATSAV*QSFAPGSSMEKEVPLSTPDAFVQKSREQISTAVAGASASSIQREAACSSSSSLRPPAENPNPNRCFSCRKRVGLTGFKCRCGNTFCGVHRYAEKHSCSFDFKAAGREAIARANPVVKASKIDKL
PmSAP16	MEGTPLFPDLGKHYNQESCNQLDFLPFRCDACDKFFCAEHKSYRDHECPNANMHDRVVHICPACSSSVFQVFNEDPSLTLRKHAESGNCNPEKKIKKPPCCPVKRCKETLTFANSNVCKSCGVKTCLRHRFPSDHTCSSSSGASNDNHGNIKFLAAFAKRQGRQCESSTSSTKLG
PmSAP17	MAQESKKRDHDETGCQPPEGPLLCANNCGFFGSAATMNFCSKCYRDMVLKQAKAKASSSTSSVEHSNDNIAKLAEVSEPAFQLTNQAELEGLPGSSNGESGQAEGQERAKQVPTRCNCCKKRVGLTGFNCRCGNTFCSLHRYSDKHNCPFDYRAAGRAAIEKANPVVKAEKVDKF

## Sheet: Table S2
Table S2. The physicochemical properties of SAP TF family members in P. massoniana
Transcription factors	Protein length(aa)	Molecular weight (kD)	Isoelectric point(pI)	Instability index	Aliphatic index	Grand average of hydropathicity
PmSAP1	72	8.09	8.96	25.73	50.14	-0.692
PmSAP2	245	27.58	9.05	52.45	60.24	-0.948
PmSAP3	179	20.09	8.25	54.28	58.88	-0.559
PmSAP4	334	36.86	8.2	43.53	63.86	-0.483
PmSAP5	191	20.84	8.02	56.96	57.8	-0.608
PmSAP6	165	18.03	7.47	33.45	63.33	-0.474
PmSAP7	136	14.67	9.65	47.8	58.01	-0.532
PmSAP8	170	18.75	8.31	44.43	50.41	-0.675
PmSAP9	167	18.17	8.64	31.28	67.84	-0.731
PmSAP10	143	15.58	9.11	47.22	52.59	-0.628
PmSAP11	63	7.08	9.37	27.37	60.48	-0.619
PmSAP12	182	19.31	8	44.6	55.93	-0.348
PmSAP13	169	18.54	9.21	47.31	72.78	-0.437
PmSAP14	189	20.34	8.5	40.29	53.39	-0.462
PmSAP15	187	20.04	9.08	41.37	49.68	-0.536
PmSAP16	175	19.51	8.58	62.19	46.29	-0.691
PmSAP17	175	18.99	8.44	31.88	48.63	-0.694

## Sheet: Table S3
Table S3. Motif Sequences of the PmSAP TFs
Motif	Length	Motif sequences
1	50	CRKRVGLTGFKCRCGNTFCSLHRYSEKHSCSFDYKTAGREAIAKANPVVK
2	39	QPPEGPILCANNCGFFGSSATMNLCSKCYRDLVLKEAQA
3	28	LTFANVGDCKFCGGKTCLKHRFPEDHTC
4	15	MDQENWKSGADGTGC
5	31	MHDRVVHICPACSASVLQVFNEDPSLTLRKH
6	41	FPDLGKHCSLESCRQVDFLPFKCDRCKKFFCAEHKTYSQHH
7	43	SATAAVQQSFAPGSSMEEEVPLSKPDAFVQQSRAQISTAVAGA
8	6	EKIDKI
9	13	PPEPKPNPNRCFS
10	21	CNPEKKIKKPPCCPVKRCKET

## Sheet: Table S4
Table S4. Subcellular localization prediction of PmSAPs of P. massoniana
Transcription factors	Subcellular localization
PmSAP1	Nucleus
PmSAP2	Nucleus
PmSAP3	Nucleus
PmSAP4	Nucleus
PmSAP5	Nucleus
PmSAP6	Nucleus
PmSAP7	Nucleus
PmSAP8	Nucleus
PmSAP9	Nucleus
PmSAP10	Nucleus
PmSAP11	Nucleus
PmSAP12	Nucleus
PmSAP13	Nucleus
PmSAP14	Nucleus
PmSAP15	Nucleus
PmSAP16	Nucleus
PmSAP17	Nucleus

## Sheet: Table S5
Table S5. The sequences of primers used in different experiments
Gene ID	Forward primer (5'-3')	Reverse primer (5'-3')	function
PmSAP3-ORF	ATGGCCCAGGAGAGCTGG	GAACCTCAGAATCTTATCGGCCT	gene cloning
PmSAP5-ORF	ATGGCGTCACAGGAGAGCTCA	AATCTTATCGATTTTAGGGGCTTTC	gene cloning
PmSAP6-ORF	ATGGCTCAGGAGAACTGGAAAA	AATCTTATCAATTTTTTCAGCTTTCACT	gene cloning
PmSAP8-ORF	ATGGCTCAAGAAAGTTGGAAG	AATCTTCTGAATTTTTTCGGC	gene cloning
PmSAP12-ORF	ATGGACCAAGAAAACTGG	AAGTTTATCAATCTTGGCAGCCTTC	gene cloning
TUA	CAAACTTGGTCCCGTATCCTC	CACAGAAAGCTGCTCATGGTAA	qPCR analysis
q-PmSAP3	GGAGAGCTGGAACCAGGAGGAG	GCGGTAACACTTGGAGCAGAGG	qPCR analysis
q-PmSAP5	AGCGGTAGCAGCAGTGGAGAC	TGCTCTTCCTCGGCTGTTCCTC	qPCR analysis
q-PmSAP6	GCAGCCAGCCTCAAGAAGATCC	CCACCATTGCAGCAGCAGAGAG	qPCR analysis
q-PmSAP8	CTCCGAACCGATGCCAGTCTTG	GATCTCCTGACGCCCGACCTC	qPCR analysis
q-PmSAP12	GCTCCAGAAGGGCACACTCTTTG	AACGGCGGCCATTGCAGATG	qPCR analysis
pCAMBIA1302-PmSAP3-eGFP	acgggggactcttgaccatggATGGCCCAGGAGAGCTGG	aagttcttctcctttactagtGAACCTCAGAATCTTATCGGCCT	subcellular localization vector construction
pCAMBIA1302-PmSAP5-eGFP	acgggggactcttgaccatggATGGCGTCACAGGAGAGCTCA	aagttcttctcctttactagtAATCTTATCGATTTTAGGGGCTTTC	subcellular localization vector construction
pCAMBIA1302-PmSAP6-eGFP	acgggggactcttgaccatggATGGCTCAGGAGAACTGGAAAA	aagttcttctcctttactagtAATCTTATCAATTTTTTCAGCTTTCACT	subcellular localization vector construction
pCAMBIA1302-PmSAP8-eGFP	acgggggactcttgaccatggATGGCTCAAGAAAGTTGGAAGAA	aagttcttctcctttactagtAATCTTCTGAATTTTTTCGGCTTT	subcellular localization vector construction
pCAMBIA1302-PmSAP12-eGFP	acgggggactcttgaccatggATGGACCAAGAAAACTGGAACATC	aagttcttctcctttactagtAAGTTTATCAATCTTGGCAGCCTT	subcellular localization vector construction
PmSAP3-pGBKT7	aggccgaattcccggggatccATGGCCCAGGAGAGCTGG	atgcggccgctgcaggtcgacGAACCTCAGAATCTTATCGGCCT	transcriptional activation activity vector construction
PmSAP5-pGBKT7	aggccgaattcccggggatccATGGCGTCACAGGAGAGCTCA	atgcggccgctgcaggtcgacAATCTTATCGATTTTAGGGGCTTTC	transcriptional activation activity vector construction
PmSAP6-pGBKT7	aggccgaattcccggggatccATGGCTCAGGAGAACTGGAAAA	atgcggccgctgcaggtcgacAATCTTATCAATTTTTTCAGCTTTCACT	transcriptional activation activity vector construction
PmSAP8-pGBKT7	aggccgaattcccggggatccATGGCTCAAGAAAGTTGGAAGAA	atgcggccgctgcaggtcgacAATCTTCTGAATTTTTTCGGCTTT	transcriptional activation activity vector construction
PmSAP12-pGBKT7	aggccgaattcccggggatccATGGACCAAGAAAACTGGAACATC	atgcggccgctgcaggtcgacAAGTTTATCAATCTTGGCAGCCTT	transcriptional activation activity vector construction
